# Supplementary material for: Utilizing Massively Parallel Sequencing (MPS) of Human Leukocyte Antigen (HLA) Gene Polymorphism to Assess Relatedness in Deficiency Parentage Testing
Source: Genes (Basel). 2024 Jan 24;15(2):150. doi: 10.3390/genes15020150 (PMC10888046; doi:10.3390/genes15020150)
Supplement: Supplementary file 1 [file genes-15-00150-s001.zip]

Archive with 3 entries (3 files):
- Supplementary Table S1.Likelihood ratio (LR).xlsx
- Supplementary Table S2_aSTR typing results.xlsx
- Supplementary Table S3_HLA typing results.xlsx
