# Supplementary material for: Utilizing Massively Parallel Sequencing (MPS) of Human Leukocyte Antigen (HLA) Gene Polymorphism to Assess Relatedness in Deficiency Parentage Testing
Source: Genes (Basel). 2024 Jan 24;15(2):150. doi: 10.3390/genes15020150 (PMC10888046; doi:10.3390/genes15020150)
Supplement: Supplementary file 1 [file genes-15-00150-s001.zip › Supplementary Table S1.Likelihood ratio (LR).xlsx]

## Sheet: Sheet1
Supplementary Table S1. The formulas of likelihood ratio (LR) calculation for trio and motherless cases
	Genotype: trio cases			Parent-offspring	Genotype: motherless cases		Parent-offspring
	Child	Mother	Alleged father		Child	Alleged father
1	QQ	QQ	QQ	1/pQ	QQ	QQ	1/pQ
2	QQ	QQ	QJ (Q≠J)	1/2pQ	QQ	QJ (Q≠J)	1/2pQ
3	QQ	QJ (Q≠J)	QQ	1/pQ	QJ (Q≠J)	QQ	1/2pQ
4	QQ	QJ (Q≠J)	QJ (Q≠J)	1/2pQ	QJ (Q≠J)	QJ (Q≠J)	1/4pQ + 1/4pJ
5	QJ (Q≠J)	QQ	JJ	1/pJ	QJ (Q≠J)	QK (K≠Q,J)	1/4pQ
6	QJ (Q≠J)	QQ	QJ (Q≠J)	1/2pJ	QJ (Q≠J)	FN (F,N≠Q,J)*	μ/PE
7	QJ (Q≠J)	QQ	JK (K≠Q,J)	1/2pJ
8	QJ (Q≠J)	QJ (Q≠J)	QQ	1/pQ+pJ
9	QJ (Q≠J)	QJ (Q≠J)	QJ	1/pQ+pJ
10	QJ (Q≠J)	QJ (Q≠J)	JK (K≠Q,J)	1/2(pQ+pJ)
11	QJ (Q≠J)	QK (K≠Q,J)	JJ	1/pJ
12	QJ (Q≠J)	QK (K≠Q,J)	QJ (Q≠J)	1/2pJ
13	QJ (Q≠J)	QK (K≠Q,J)	FN (F,N≠Q,J)*	μ/PE
Q, J: the alleles which compose the genotype; pQ: the probability which observe Q in the reference population; pJ: the probability which observe J in the reference population;
μ: mutation rate; PE: power of exclusion
* Discrepancy event (mutation) was observed. The LR was calculated according to to the American Association of Blood Banks (AABB) guidelines.
